# Supplementary material for: Quantifying the impact of social activities on SARS-CoV-2 transmission using Google mobility reports
Source: PLOS Glob Public Health. 2026 May 8;6(5):e0006368. doi: 10.1371/journal.pgph.0006368 (PMC13155668; doi:10.1371/journal.pgph.0006368)
Supplement: S1 Appendix — (TEX) [file pgph.0006368.s001.tex]

\documentclass[9pt,twoside]{article}
% Use the lineno option to display guide line numbers if required.

% \usepackage{tikz}
% \usetikzlibrary{shapes.geometric, arrows, decorations.pathreplacing}
% \tikzstyle{state} = [rectangle, minimum width=1.5cm, minimum height=1.5cm, text centered, draw=black, fill=white]
% \tikzstyle{arrow} = [->,>=stealth]
\usepackage{amsmath}
\usepackage{booktabs} % For pretty tables
\usepackage{caption} % For caption spacing
\usepackage{subcaption} % For sub-figures
\usepackage{graphicx}
\usepackage{pgfplots}
\usepackage[all]{nowidow}
%\usepackage[utf8]{inputenc}
\usepackage{tikz}
\usepackage{hyperref}
\usepackage[inline]{enumitem}
\usepackage{natbib}
\setcitestyle{numbers}
\usepackage{nameref}
\usepackage{geometry}
\usepackage{placeins}
\usepackage{geometry}
 \geometry{
 a4paper,
 %total={170mm,257mm},
 left=20mm,
 right=15mm,
 top=20mm,
 bottom=20mm
 }
 \usepackage{placeins}
\title{S1 Appendix: Modeling Google mobility reports to determine the social activities responsible for the spread of SARS-CoV-2}
\author{Felix Günther, Hilde Kjelgaard Brustad, Arnoldo Frigessi, Tom Britton}
% \correspondingauthor{Felix Günther.\\E-mail: felix.gunther@math.su.se}

\newcommand{\pr}{\text{P}}
\newcommand{\red}[1]{\textcolor{red}{#1}}

\pgfplotsset{compat=1.18}

\begin{document}

% % Change figure labelling
% \renewcommand\thefigure{S\arabic{figure}}    
% \setcounter{figure}{0}  

% % Change table labelling
% \renewcommand\thetable{S\arabic{figure}}    
% \setcounter{table}{0} 

%% Comment out or remove this line before generating final copy for submission; this will also remove the warning re: "Consecutive odd pages found".
%\instructionspage  

\maketitle


%% Adds the main heading for the SI text. Comment out this line if you do not have any supporting information text.

%\section*{Vaccination data}
%Vaccine data for Norwegian regions are divided into seven age groups: 0-15, 16-44, 45-54, 55-64, 65-74, 75-84 and 85+. The vaccine data for the Swedish regions are divided into 10 age groups: 12-15, 16-17, 18-29, 30-39, 40-49, 50-59, 60-69, 70-79, 80-89 and 90+. \ref{HKB: Add plot of Vaccination data}
\section*{Substantial changes of population behavior between February 2020 and July 2021}
\label{subsec:st_1}
The COVID-19 community mobility reports provided by Google represent a relative percentage change in population activity in six different categories: Workplaces, Transit stations, Groceries and pharmacies, Retail and recreation, Residential areas and Parks. During our study period from February 21, 2020 to July 29, 2021, the mobility reports show substantial changes in population behavior in Norway and Sweden  (Fig. \ref{fig:GMR_desc}). After an increasing number of SARS-CoV-2 cases were reported in Sweden and Norway in late February and early March 2020, initially mainly related to travel but then quickly showing clear signs of spread of the virus in the population, the measured activity level at workplaces, transit stations, as well as in areas for retail and recreation decreased substantially from mid-March. Time spent in residential areas, on the other hand, increased sharply during the same period. After the first pandemic wave, the activity level in the different categories gradually approached the pre-pandemic level again; in the summer and early autumn of 2020, the activity level in transport stations and residential areas was similar to the pre-pandemic level, and in grocery and pharmacy shops as well as in the retail and recreation sectors it was even slightly increased in some cases. In the workplace category, on the other hand, the activity level in the summer was again substantially reduced compared to the pre-pandemic baseline level in January and February 2020, presumably related to the seasonal effect of widespread holidays and working from home in the Nordic countries during the summer. In the late autumn and winter of 2020/2021, general activity was again significantly reduced, especially at workplaces, transit stations and retail and recreation, and time spent in residential areas was significantly increased. This trend continued - albeit less strongly - into spring and early summer 2021. In addition to behavioral changes related to the pandemic response (voluntary and recommended activity and contact reductions, as well as restrictions and lockdowns), the data also show clear seasonal trends, as well as changes attributable to (public) holidays. For example, there are clear behavioral changes around Easter, Midsummer, Christmas and New Year's eve and - especially in the workplaces and parks category - the summer months compared to the rest of the year. 

The six different categories of the COVID-19 community mobility reports capture different settings of population activity, nevertheless some categories show strong correlation over time. Fig. \ref{fig:CorrGer}-\ref{fig:CorrSwe2} show the correlation between the GCMR categories for each region in Germany (Bayern and Berlin), and for Norway and Sweden. The time spent at home, the \emph{Residential} category, show strong negative correlation with several categories, especially with the \emph{Transit stations} and \emph{Workplaces} categories. For Norway and Sweden, the \emph{Retail and recreation} category show strong correlation to the \emph{Grocery and pharmacy} category, and for some region also to the \emph{Transit stations} category. In the two German regions, however, the \emph{Transit stations} category shows strong correlation to both the \emph{Retail and recreation} category and the \emph{Workplaces} category.

Fig. \ref{fig:CIger}-\ref{fig:CIswe} show the Condition Index for different combinations of categories for Germany, Norway and Sweden, for each region individually. For all three countries, removing the \emph{Residential} category reduces the multicollinearity between the categories. For Norway and Sweden, removing the \emph{Retail and recreation} category gives a bigger reduction in the Condition Index than removing the \emph{Transit stations} category. The opposite can be seen for Germany, however, the difference in the Condition Index when removing the \emph{Transit stations} and the \emph{Retail and recreation} category is not large.


 % The Retail and recreation category and Grocery and pharmacy categories show the strongest positive correlation, while there is also substantial correlation with changes in activity at Transit stations. Time spent in residential areas is negatively correlated with all other categories (Fig. \ref{fig:GMR_desc}B). Comparing the average behavioral changes in the Norwegian and Swedish regions, we find that the overall patterns of activity changes are similar in both countries, although they are often more pronounced in Norway (Fig. \ref{fig:GMR_desc}A).


\begin{figure}[ht!]
    \centering
    \includegraphics[width=.9\linewidth]{PLOSGlobalPublicHealth/Revision2/FiguresSensitivity/gcmr_nor_swe.pdf}
    \caption{\textbf{Descriptive visualisation of the Google COVID-19 community mobility reports for Norway and Sweden from February 21, 2020 until July 29, 2021.} The average change in activity compared to baseline over all regions in Norway and Sweden, respectively. The ribbons represent 25\%- and 75\%-percent quantiles of the different regions. In each region, we smoothed the time-series based on a right-aligned 7-day moving average before calculating country-specific mean and quantiles. Dotted grey lines show main public holidays (East, Midsummer and Christmas).}
    \label{fig:GMR_desc}
\end{figure}


\begin{figure}[ht!]
    \centering
    \includegraphics[width=.9\linewidth]{Figures_paper/Supplement/fig_supp_gcmr_nor_1.pdf}
    \caption{\textbf{Visualisation of the Google COVID-19 community mobility reports for Norway from February 21, 2020 until July 29, 2021.} The figure shows the activity compared to baseline 6 of 11 regions in Norway. The lines are the smoothed time-series based on a right-aligned 7-day moving average.}
    \label{fig:GMR_nor1}
\end{figure}

\newpage

\begin{figure}[ht!]
    \centering
    \includegraphics[width=.9\linewidth]{Figures_paper/Supplement/fig_supp_gcmr_nor_2.pdf}
    \caption{\textbf{Visualisation of the Google COVID-19 community mobility reports for Norway from February 21, 2020 until July 29, 2021.} The figure shows the activity compared to baseline for 5 of 11 region in Norway. The lines are the smoothed time-series based on a right-aligned 7-day moving average.}
    \label{fig:GMR_nor2}
\end{figure}

\newpage

\begin{figure}[ht!]
    \centering
    \includegraphics[width=.9\linewidth]{Figures_paper/Supplement/fig_supp_gcmr_swe_1.pdf}
    \caption{\textbf{Visualisation of the Google COVID-19 community mobility reports for Norway from February 21, 2020 until July 29, 2021.} The figure shows the activity compared to baseline for 6 of 21 regions in Sweden. The lines are the smoothed time-series based on a right-aligned 7-day moving average.}
    \label{fig:GMR_swe1}
\end{figure}

\newpage

\begin{figure}[ht!]
    \centering
    \includegraphics[width=.9\linewidth]{Figures_paper/Supplement/fig_supp_gcmr_swe_2.pdf}
    \caption{\textbf{Visualisation of the Google COVID-19 community mobility reports for Norway from February 21, 2020 until July 29, 2021.} The figure shows the activity compared to baseline for 6 of 21 regions in Sweden. The lines are the smoothed time-series based on a right-aligned 7-day moving average.}
    \label{fig:GMR_swe2}
\end{figure}

\newpage

\begin{figure}[ht!]
    \centering
    \includegraphics[width=.9\linewidth]{Figures_paper/Supplement/fig_supp_gcmr_swe_3.pdf}
    \caption{\textbf{Visualisation of the Google COVID-19 community mobility reports for Norway from February 21, 2020 until July 29, 2021.} The figure shows the activity compared to baseline for 6 of 21 regions in Sweden. The lines are the smoothed time-series based on a right-aligned 7-day moving average.}
    \label{fig:GMR_swe3}
\end{figure}

\newpage

\begin{figure}[ht!]
    \centering
    \includegraphics[width=.9\linewidth]{Figures_paper/Supplement/fig_supp_gcmr_swe_4.pdf}
    \caption{\textbf{Visualisation of the Google COVID-19 community mobility reports for Norway from February 21, 2020 until July 29, 2021.} The figure shows the activity compared to baseline for 3 of 21 regions in Sweden. The lines are the smoothed time-series based on a right-aligned 7-day moving average.}
    \label{fig:GMR_swe4}
\end{figure}

\newpage

\begin{figure}[ht!]
    \centering
    \includegraphics[width=.9\linewidth]{Figures_paper/Supplement/fig_supp_gcmr_ger.pdf}
    \caption{\textbf{Visualisation of the Google COVID-19 community mobility reports for the German regions Bavaria and Berlin, from February 21, 2020 until December 31, 2020.} The figure shows the activity compared to baseline. The lines are the smoothed time-series based on a right-aligned 7-day moving average.}
    \label{fig:GMR_swe5}
\end{figure}

\newpage

\begin{figure}[ht!]
    \centering
    \includegraphics[width=0.9\linewidth]{PLOSGlobalPublicHealth/Revision2/FiguresSensitivity/corrleations_ger.pdf}
    \caption{Correlation between the GCMR gategories, for the German regions Bayern and Berlin.}
    \label{fig:CorrGer}
\end{figure}


\begin{figure}[ht!]
    \centering
    \includegraphics[width=0.9\linewidth]{PLOSGlobalPublicHealth/Revision2/FiguresSensitivity/corrleations_nor.pdf}
    \caption{Correlation between the GCMR gategories, for regions in Norway. }
    \label{fig:CorrNor}
\end{figure}


\newpage

\begin{figure}[ht!]
    \centering
    \includegraphics[width=0.9\linewidth]{PLOSGlobalPublicHealth/Revision2/FiguresSensitivity/corrleations_swe1.pdf}
    \caption{Correlation between the GCMR gategories, for 12 regions in Sweden.}
    \label{fig:CorrSwe1}
\end{figure}

\newpage

\begin{figure}[ht!]
    \centering
    \includegraphics[width=0.9\linewidth]{PLOSGlobalPublicHealth/Revision2/FiguresSensitivity/corrleations_swe2.pdf}
    \caption{Correlation between the GCMR gategories, for 9 regions in Sweden.}
    \label{fig:CorrSwe2}
\end{figure}

\newpage

\begin{figure}[ht!]
    \centering
    \includegraphics[width=0.9\linewidth]{PLOSGlobalPublicHealth/Revision2/FiguresSensitivity/ConditionIndex_ger.pdf}
    \caption{Condition index for different combinations of the GCMR gategories, for the German regions Bayern and Berlin.}
    \label{fig:CIger}
\end{figure}

\newpage

\begin{figure}[ht!]
    \centering
    \includegraphics[width=0.9\linewidth]{PLOSGlobalPublicHealth/Revision2/FiguresSensitivity/ConditionIndex_nor.pdf}
    \caption{Condition index for different combinations of the GCMR gategories, for all regions in Norway.}
    \label{fig:CInor}
\end{figure}

\newpage

\begin{figure}[ht!]
    \centering
    \includegraphics[width=0.9\linewidth]{PLOSGlobalPublicHealth/Revision2/FiguresSensitivity/ConditionIndex_swe.pdf}
    \caption{Condition index for different combinations of the GCMR gategories, for all regions in Sweden.}
    \label{fig:CIswe}
\end{figure}


\clearpage

\section*{Temperature data}

\begin{table}[h!]
\centering
\caption{Weather stations selected for each region in Sweden and Norway}
\begin{tabular}{lll}
Country & Region & Station id \\
\midrule
Norway & Oslo & SN18700 \\
Norway & Rogaland & SN44560\\
Norway & Møre og Romsdal & SN60875\\
Norway & Nordland & SN82290\\
Norway & Viken & SN17850\\
Norway & Innlandet & SN12680\\
Norway & Vestfold og Telemark & SN30255\\
Norway & Agder & SN39040\\
Norway & Vestland & SN50540\\
Norway & Trøndelag & SN68860\\
Norway & Troms og Finnmark & SN90450\\
Sweden & Blekinge &	65090\\
Sweden & Dalarna &	104580\\
Sweden & Gotland &	78400\\
Sweden & Gävleborg &	107420\\
Sweden & Halland &	63590\\
Sweden & Jämtland &	134410\\
Sweden & Jönköping &	74460\\
Sweden & Kalmar &	66420\\
Sweden & Kronoberg &	64510\\
Sweden & Norrbotten &	162860\\
Sweden & Skåne &	52350\\
Sweden & Stockholm &	97200\\
Sweden & Södermansland &	96190\\
Sweden & Uppsala &	97510\\
Sweden & Värmland &	93220\\
Sweden & Västerbotten &	140480\\
Sweden & Västernorrland &	127310\\
Sweden & Västra Götaland &	71420\\
Sweden & Örebro & 95130\\
Sweden & Östergötland &	85240 \\
Sweden & Västmanland &	96560 \\
\bottomrule
\end{tabular}
\label{tab:TempStations}
\end{table}

\newpage

\begin{figure}[ht]
    \centering
    \includegraphics[width=.9\linewidth]{Figures_paper/Supplement/fig_supp_temp_nor.pdf}
    \caption{\textbf{Temperature data by region for Norway from February 21 , 2020 until July 29, 2021.}}
    \label{fig:temp_nor}
\end{figure}

\newpage
\begin{figure}[ht]
    \centering
    \includegraphics[width=.9\linewidth]{Figures_paper/Supplement/fig_supp_temp_swe_1.pdf}
    \caption{\textbf{Temperature data by region for 11 regionsin Sweden, from February 21 , 2020 until July 29, 2021.}}
    \label{fig:temp_swe1}
\end{figure}

\newpage
\begin{figure}[ht]
    \centering
    \includegraphics[width=.9\linewidth]{Figures_paper/Supplement/fig_supp_temp_swe_2.pdf}
    \caption{\textbf{Temperature data by region for 10 regions in Sweden, from February 21 , 2020 until July 29, 2021.}}
    \label{fig:temp_swe2}
\end{figure}

\newpage
\begin{figure}[ht]
    \centering
    \includegraphics[width=.9\linewidth]{Figures_paper/Supplement/fig_supp_temp_ger.pdf}
    \caption{\textbf{Temperature data for Bavaria and Berlin, from February 21 , 2020 until December 31, 2020.}}
    \label{fig:temp_ger}
\end{figure}

\clearpage

\section*{Variant data}


\begin{figure}[h!]
    \centering
    \includegraphics[width=\columnwidth]{Figures/Variants.pdf}
    \caption{Proportion of different variants of the sequenced/screened positive tests.Red lines: Alpha, green line: Delta, blue line: proportion of positive tests that are sequenced/screened. Solid line: Norway, dashed line: Sweden.}
    \label{fig:Variants}
\end{figure}

% \begin{figure}[hb!]
%     \centering
%     %\includegraphics[width=0.45\columnwidth]{Figures/ProbHospAge.png}
%     %\includegraphics[width=0.6\columnwidth]{Figures/ProbHospAgeNOSE.png}
%     \includegraphics[width=\columnwidth]{Figures/HospitalRisk_age.png}
%     \caption{Probability that an infected individual is hospitalised, as a function of age. Reg lines: Probabilities as given in FHI modelling reports.  Blue lines: Swedish age groups. Green lines: Norwegian age groups. \red{HKB: or make a table of this instead?}}
%     \label{fig:HospAge}
% \end{figure}

\clearpage

\section*{Hospitalization risk}

\begin{table}[h!]
\centering
\caption{Risk of being hospitalised, given infection, for age groups defined in the vaccination data.}
\begin{tabular}{lll}
Country & Age group & Risk (\%) \\
\midrule
Norway & 0-15 & 0.1 \\
Norway & 16-44 & 0.5\\
Norway & 45-54 & 1.9\\
Norway & 55-64 & 3.7\\
Norway & 65-74 & 6.7\\
Norway & 75-84 & 13.1\\
Norway & 85+ & 24.8\\
\midrule
Sweden & 0-11 &	0.1\\
Sweden & 12-15 & 0.2\\
Sweden & 16-17 & 0.2\\
Sweden & 18-29 & 0.37\\
Sweden & 30-39 & 0.7\\
Sweden & 40-49 & 1.3\\
Sweden & 50-59 & 2.5\\
Sweden & 60-69 & 4.7\\
Sweden & 70-79 & 9.0\\
Sweden & 80-89 & 16.9\\
Sweden & 90+ &	34.1\\
\bottomrule
\end{tabular}
\label{tab:VacAge}
\end{table}


\begin{figure}[h!]
\centering
\includegraphics[width=\textwidth]{Figures_paper/Supplement/HospitalRisk_age.pdf}
\caption{\textbf{Age specific hospitalization risk given infection.} Red lines denote age groups defined by FHI, Norway, green lines denote age groups of the Norwegian vaccination data and blue lines denote age groups of the Swedish vaccination data.}
\label{fig:HospRiskAge}
\end{figure}

\clearpage

\section*{Vaccination data}
\begin{figure}[h!]
\centering
\includegraphics[width=\textwidth]{Figures_paper/Supplement/fig_supp_vaccine_CumPerc_nor.pdf}
\caption{\textbf{Vaccination by age group and region, Norway.} Cumulative number of individuals with 2 vaccine doses, as percentage of age stratified population, for all Norwegian regions.}
\label{fig:vaccine_nor}
\end{figure}

\newpage

\begin{figure}[h!]
\centering
\includegraphics[width=\textwidth]{Figures_paper/Supplement/fig_supp_vaccine_CumPerc_swe_1.pdf}
\caption{\textbf{Vaccination by age group and region, Sweden.} Cumulative number of individuals with 2 vaccine doses, as percentage of age stratified population, for 11 Swedish regions.}
\label{fig:vaccine_swe1}
\end{figure}

\newpage

\begin{figure}[h!]
\centering
\includegraphics[width=\textwidth]{Figures_paper/Supplement/fig_supp_vaccine_CumPerc_swe_2.pdf}
\caption{\textbf{Vaccination by age group and region, Sweden.} Cumulative number of individuals with 2 vaccine doses, as percentage of age stratified population, for 10  Swedish regions.}
\label{fig:vaccine_swe2}
\end{figure}


\clearpage

\section*{Model for disease spread}


\begin{figure}[h!]
\centering
\includegraphics[width=0.7\textwidth]{Figures_paper/Supplement/SIRV.pdf}
\caption{\textbf{State space model for disease spread.} Schematic visualization of the metapopulation model used to model disease spread in a region.}
\label{fig:SIR}
\end{figure}

\clearpage

\section*{Various results}

\begin{figure}[h!]
\centering
\includegraphics[width=\textwidth]{Figures_paper/Supplement/fig_s1_a.pdf}
\caption{Model fit Norwegian regions A-R}
\label{fig:fit-a}
\end{figure}

\begin{figure}[h!]
\centering
\includegraphics[width=\textwidth]{Figures_paper/Supplement/fig_s1_b.pdf}
\caption{Model fit Norwegian regions S-Z}
\end{figure}

\begin{figure}[h!]
\centering
\includegraphics[width=\textwidth]{Figures_paper/Supplement/fig_s1_c.pdf}
\caption{Model fit Swedish regions A-J}
\end{figure}

\begin{figure}[h!]
\centering
\includegraphics[width=\textwidth]{Figures_paper/Supplement/fig_s1_d.pdf}
\caption{Model fit Swedish regions K-O}
\end{figure}

\begin{figure}[h!]
\centering
\includegraphics[width=\textwidth]{Figures_paper/Supplement/fig_s1_e.pdf}
\caption{Model fit Swedish regions P-V}
\end{figure}

\begin{figure}[h!]
\centering
\includegraphics[width=\textwidth]{Figures_paper/Supplement/fig_s1_f.pdf}
\caption{Model fit Swedish regions V (cont.) - Z}
\label{fig:fit-f}
\end{figure}

\begin{figure}
\centering
\includegraphics[width=.9\textwidth]{Figures_paper/Supplement/fig_s2_share_gmr.pdf}
\caption{\textbf{SARS-CoV-2 transmission dynamics explained by COVID-19 community mobility reports:} (i) the average fraction of (potentially infectious) daily contacts explained by activity levels within settings captured by the COVID-19 community mobility report. These contacts lead to a secondary infection if an infected meets a susceptible. (ii) The model based share of secondary infections (over the whole observation period) assigned to settings captured by the four mobility reports considered in the model. Shown are the posterior median and 90\%-credible intervals per region.}
\label{fig:share}
\end{figure}


\begin{figure}
\centering
\includegraphics[width=.5\textwidth]{Figures_paper/Supplement/fig_s2_share_gmr_ger.pdf}
\caption{\textbf{SARS-CoV-2 transmission dynamics explained by COVID-19 community mobility reports:} (i) the average fraction of (potentially infectious) daily contacts explained by activity levels within settings captured by the COVID-19 community mobility report. These contacts lead to a secondary infection if an infected meets a susceptible. (ii) The model based share of secondary infections (over the whole observation period) assigned to settings captured by the four mobility reports considered in the model. Shown are the posterior median and 90\%-credible intervals per region.}
\label{fig:share_ger}
\end{figure}


\begin{figure}
\centering
%\includegraphics[width=.9\textwidth]{Figures_paper/Supplement/fig_s3_share_gmr_dens.pdf}
\includegraphics[width=.9\textwidth]{Figures_paper/Supplement/fig_s3_share_gmr_dens_withGer.pdf}
\caption{\textbf{Association of population density with share of SARS-CoV-2 transmission dynamics explained by COVID-19 community mobility reports:} Scatterplot of the population density (number of inhabitants per $km§^2$) and the average fraction of (potentially infectious) daily contacts explained by activity levels within settings captured by the COVID-19 community mobility reports per region and their linear association per country (dotted line). Note that population density is on a log-scale and that the modelling period for the two German regions are shorter than for the Norwegian and Swedish regions.}
\label{fig:share_dens}
\end{figure}

% Supplementary tables
\FloatBarrier

% latex table generated in R 4.1.0 by xtable 1.8-4 package
% Wed Apr 19 17:18:59 2023
\begin{table}[ht]
\centering
\resizebox{\textwidth}{!}{\begin{tabular}{llllll}
%\hline
County & name & Groc. \& pharm & Retail \& recr. & Transit & Work \\ 
  \midrule
Agder & Coef. & 0.0082 (0.00069-0.029) & 0.0086 (0.00063-0.031) & 0.0087 (0.00082-0.030) & 0.0154 (0.00122-0.050) \\ 
   & Share & 0.17 (0.014-0.56) & 0.18 (0.014-0.58) & 0.18 (0.017-0.58) & 0.33 (0.033-0.73) \\ 
  Innlandet & Coef. & 0.0077 (0.00065-0.027) & 0.0084 (0.00066-0.030) & 0.0186 (0.00151-0.058) & 0.0127 (0.00098-0.041) \\ 
   & Share & 0.13 (0.011-0.50) & 0.15 (0.012-0.55) & 0.34 (0.035-0.75) & 0.23 (0.018-0.64) \\ 
  Møre og Romsdal & Coef. & 0.0082 (0.00075-0.031) & 0.0097 (0.00068-0.035) & 0.0076 (0.00068-0.027) & 0.0113 (0.00086-0.042) \\ 
   & Share & 0.19 (0.017-0.59) & 0.22 (0.017-0.63) & 0.17 (0.016-0.56) & 0.26 (0.023-0.70) \\ 
  Nordland & Coef. & 0.0080 (0.00061-0.031) & 0.0091 (0.00085-0.033) & 0.0161 (0.00130-0.050) & 0.0119 (0.00093-0.045) \\ 
   & Share & 0.15 (0.011-0.53) & 0.17 (0.016-0.57) & 0.30 (0.030-0.71) & 0.23 (0.020-0.63) \\ 
  Oslo & Coef. & 0.0087 (0.00061-0.035) & 0.0399 (0.00352-0.101) & 0.0500 (0.00461-0.127) & 0.0341 (0.00342-0.092) \\ 
   & Share & 0.058 (0.0038-0.26) & 0.273 (0.0230-0.67) & 0.338 (0.0338-0.75) & 0.232 (0.0223-0.61) \\ 
  Rogaland & Coef. & 0.0038 (0.00032-0.015) & 0.0047 (0.00033-0.018) & 0.0064 (0.00051-0.023) & 0.0050 (0.00047-0.019) \\ 
   & Share & 0.16 (0.013-0.55) & 0.19 (0.016-0.62) & 0.27 (0.025-0.69) & 0.21 (0.021-0.64) \\ 
  Troms og Finnmark & Coef. & 0.0053 (0.00047-0.020) & 0.0084 (0.00063-0.032) & 0.0122 (0.00105-0.045) & 0.0067 (0.00051-0.027) \\ 
   & Share & 0.13 (0.011-0.49) & 0.22 (0.018-0.63) & 0.32 (0.031-0.73) & 0.17 (0.013-0.59) \\ 
  Tröndelag & Coef. & 0.0048 (0.00044-0.019) & 0.0061 (0.00046-0.024) & 0.0110 (0.00079-0.041) & 0.0067 (0.00045-0.026) \\ 
   & Share & 0.14 (0.013-0.53) & 0.17 (0.014-0.56) & 0.33 (0.029-0.75) & 0.20 (0.013-0.63) \\ 
  Vestfold og Telemark & Coef. & 0.0059 (0.00048-0.022) & 0.0077 (0.00068-0.028) & 0.0071 (0.00057-0.028) & 0.0132 (0.00112-0.042) \\ 
   & Share & 0.15 (0.012-0.53) & 0.19 (0.017-0.61) & 0.18 (0.014-0.57) & 0.33 (0.035-0.76) \\ 
  Vestland & Coef. & 0.0049 (0.00041-0.018) & 0.0065 (0.00055-0.025) & 0.0061 (0.00056-0.022) & 0.0085 (0.00056-0.031) \\ 
   & Share & 0.16 (0.013-0.53) & 0.21 (0.017-0.65) & 0.19 (0.018-0.59) & 0.28 (0.020-0.70) \\ 
  Viken & Coef. & 0.0089 (0.00072-0.034) & 0.0166 (0.00123-0.050) & 0.0369 (0.00364-0.091) & 0.0216 (0.00198-0.063) \\ 
   & Share & 0.089 (0.0066-0.40) & 0.167 (0.0115-0.55) & 0.391 (0.0450-0.77) & 0.225 (0.0202-0.63) \\ 
  \midrule
  Blekinge & Coef. & 0.017 (0.0013-0.056) & 0.018 (0.0014-0.058) & 0.019 (0.0015-0.057) & 0.037 (0.0038-0.086) \\ 
   & Share & 0.16 (0.012-0.55) & 0.17 (0.013-0.58) & 0.18 (0.015-0.52) & 0.35 (0.039-0.73) \\ 
  Dalarna & Coef. & 0.016 (0.0010-0.054) & 0.029 (0.0029-0.080) & 0.047 (0.0051-0.106) & 0.027 (0.0028-0.069) \\ 
   & Share & 0.11 (0.008-0.42) & 0.22 (0.022-0.60) & 0.36 (0.042-0.74) & 0.20 (0.022-0.52) \\ 
  Gotland & Coef. & 0.018 (0.00166-0.052) & 0.013 (0.00096-0.044) & 0.013 (0.00116-0.042) & 0.028 (0.00262-0.073) \\ 
   & Share & 0.22 (0.020-0.61) & 0.16 (0.011-0.55) & 0.16 (0.014-0.49) & 0.34 (0.039-0.71) \\ 
  Gävleborg & Coef. & 0.013 (0.00098-0.042) & 0.013 (0.00123-0.047) & 0.020 (0.00189-0.065) & 0.060 (0.01083-0.108) \\ 
   & Share & 0.10 (0.0083-0.40) & 0.11 (0.0105-0.43) & 0.17 (0.0157-0.55) & 0.51 (0.0991-0.82) \\ 
  Halland & Coef. & 0.012 (0.00098-0.042) & 0.010 (0.00069-0.036) & 0.026 (0.00274-0.073) & 0.051 (0.00811-0.096) \\ 
   & Share & 0.109 (0.0086-0.42) & 0.093 (0.0063-0.35) & 0.241 (0.0271-0.63) & 0.475 (0.0895-0.80) \\ 
  Jämtland & Coef. & 0.013 (0.00092-0.046) & 0.020 (0.00171-0.061) & 0.029 (0.00244-0.082) & 0.032 (0.00359-0.076) \\ 
   & Share & 0.12 (0.0088-0.45) & 0.19 (0.0151-0.56) & 0.27 (0.0257-0.66) & 0.29 (0.0343-0.68) \\ 
  Jönköping & Coef. & 0.019 (0.0016-0.059) & 0.024 (0.0021-0.073) & 0.056 (0.0084-0.118) & 0.043 (0.0051-0.097) \\ 
   & Share & 0.12 (0.010-0.41) & 0.15 (0.014-0.50) & 0.36 (0.057-0.70) & 0.28 (0.035-0.60) \\ 
  Kalmar & Coef. & 0.017 (0.0017-0.053) & 0.011 (0.0011-0.037) & 0.017 (0.0012-0.054) & 0.047 (0.0065-0.090) \\ 
   & Share & 0.17 (0.016-0.56) & 0.11 (0.010-0.39) & 0.16 (0.013-0.52) & 0.46 (0.078-0.78) \\ 
  Kronoberg & Coef. & 0.020 (0.0013-0.065) & 0.035 (0.0029-0.092) & 0.065 (0.0098-0.138) & 0.022 (0.0025-0.067) \\ 
   & Share & 0.12 (0.0076-0.45) & 0.22 (0.0179-0.61) & 0.42 (0.0688-0.77) & 0.14 (0.0160-0.43) \\ 
  Norrbotten & Coef. & 0.013 (0.0010-0.050) & 0.019 (0.0016-0.059) & 0.034 (0.0032-0.091) & 0.023 (0.0023-0.064) \\ 
   & Share & 0.13 (0.0093-0.51) & 0.18 (0.0149-0.58) & 0.33 (0.0347-0.74) & 0.22 (0.0224-0.60) \\ 
  Skåne & Coef. & 0.015 (0.0012-0.050) & 0.016 (0.0017-0.050) & 0.030 (0.0028-0.081) & 0.036 (0.0041-0.082) \\ 
   & Share & 0.13 (0.010-0.49) & 0.14 (0.014-0.46) & 0.27 (0.028-0.66) & 0.33 (0.040-0.71) \\ 
  Stockholm & Coef. & 0.018 (0.0012-0.060) & 0.040 (0.0040-0.101) & 0.073 (0.0084-0.153) & 0.031 (0.0023-0.094) \\ 
   & Share & 0.098 (0.0065-0.37) & 0.220 (0.0214-0.59) & 0.409 (0.0515-0.77) & 0.175 (0.0129-0.53) \\ 
  Södermansland & Coef. & 0.014 (0.0012-0.050) & 0.014 (0.0011-0.050) & 0.045 (0.0049-0.106) & 0.048 (0.0057-0.099) \\ 
   & Share & 0.10 (0.0089-0.41) & 0.10 (0.0079-0.42) & 0.33 (0.0406-0.71) & 0.35 (0.0479-0.72) \\ 
  Uppsala & Coef. & 0.021 (0.0015-0.065) & 0.047 (0.0062-0.109) & 0.072 (0.0082-0.154) & 0.024 (0.0026-0.071) \\ 
   & Share & 0.11 (0.0083-0.39) & 0.26 (0.0327-0.64) & 0.40 (0.0515-0.76) & 0.13 (0.0138-0.40) \\ 
  Värmland & Coef. & 0.029 (0.0024-0.077) & 0.031 (0.0030-0.081) & 0.026 (0.0023-0.079) & 0.026 (0.0023-0.074) \\ 
   & Share & 0.23 (0.019-0.63) & 0.24 (0.024-0.61) & 0.21 (0.018-0.59) & 0.20 (0.019-0.55) \\ 
  Västerbotten & Coef. & 0.017 (0.0015-0.056) & 0.024 (0.0020-0.070) & 0.031 (0.0032-0.088) & 0.051 (0.0083-0.108) \\ 
   & Share & 0.12 (0.010-0.45) & 0.17 (0.015-0.53) & 0.23 (0.025-0.59) & 0.36 (0.064-0.72) \\ 
  Västernorrland & Coef. & 0.028 (0.0022-0.075) & 0.031 (0.0043-0.079) & 0.026 (0.0024-0.076) & 0.035 (0.0035-0.084) \\ 
   & Share & 0.20 (0.015-0.58) & 0.23 (0.032-0.57) & 0.19 (0.017-0.54) & 0.26 (0.027-0.60) \\ 
  Västmanland & Coef. & 0.013 (0.0009-0.047) & 0.019 (0.0017-0.058) & 0.055 (0.0064-0.123) & 0.026 (0.0025-0.070) \\ 
   & Share & 0.10 (0.0065-0.42) & 0.15 (0.0132-0.51) & 0.44 (0.0638-0.79) & 0.20 (0.0203-0.56) \\ 
  Västra Götaland & Coef. & 0.027 (0.0023-0.076) & 0.035 (0.0041-0.092) & 0.066 (0.0112-0.132) & 0.035 (0.0046-0.080) \\ 
   & Share & 0.15 (0.013-0.46) & 0.20 (0.022-0.54) & 0.37 (0.069-0.69) & 0.20 (0.028-0.45) \\ 
  Örebro & Coef. & 0.014 (0.0011-0.048) & 0.016 (0.0012-0.053) & 0.029 (0.0031-0.082) & 0.032 (0.0036-0.076) \\ 
   & Share & 0.13 (0.010-0.49) & 0.15 (0.011-0.52) & 0.28 (0.031-0.69) & 0.30 (0.035-0.69) \\ 
  Östergötland & Coef. & 0.019 (0.0016-0.060) & 0.031 (0.0029-0.083) & 0.056 (0.0051-0.128) & 0.030 (0.0028-0.083) \\ 
   & Share & 0.12 (0.010-0.43) & 0.20 (0.018-0.59) & 0.37 (0.037-0.74) & 0.20 (0.020-0.55) \\ 
   \bottomrule
\end{tabular}}
\caption{Estimated coefficients $\hat{\phi}_{k,r}$ as well as their relative size per region and associated 90\% credible intervals for Norwegian and Swedish regions.}
\label{tab:phi_kr}
\end{table}

% latex table generated in R 4.3.1 by xtable 1.8-4 package
% Wed Sep 13 11:09:46 2023
\begin{table}[ht]
\centering
\resizebox{\textwidth}{!}{\begin{tabular}{llllll}
County & name & Groc. \& pharm & Retail \& recr. & Transit & Work \\ 
  \midrule
Bavaria & Coef. & 0.015 (0.0011-0.048) & 0.065 (0.0099-0.130) & 0.056 (0.0064-0.131) & 0.019 (0.0016-0.064) \\ 
   & Share & 0.089 (0.0063-0.31) & 0.381 (0.0581-0.76) & 0.329 (0.0405-0.72) & 0.109 (0.0089-0.39) \\ 
  Berlin & Coef. & 0.013 (0.0010-0.048) & 0.125 (0.0351-0.202) & 0.046 (0.0047-0.129) & 0.026 (0.0021-0.084) \\ 
   & Share & 0.056 (0.0044-0.23) & 0.557 (0.1726-0.83) & 0.207 (0.0206-0.58) & 0.112 (0.0095-0.39) \\ 
   \bottomrule
\end{tabular}}
\caption{Estimated coefficients $\hat{\phi}_{k,r}$ as well as their relative size per region and associated 90\% credible intervals for German regions.}
\label{tab:phi_kr_ger}
\end{table}


\begin{table}[ht]
\centering
\begin{tabular}{rllllll}
  \hline
 & country & Groc. \& phar. & Retail \& recr. & Transit & Work & Total \\ 
  \hline
1 & NOR &  5.9\% (2.4-12.6) & 10.0\% (3.8-19.0) & 10.9\% (4.2-20.1) &  9.8\% (4.0-18.6) & 38.6\% (33.2-43.8) \\ 
  2 & SWE & 11.0\% (6.1-19.4) & 14.2\% (7.5-24.3) & 18.9\% (10.2-28.9) & 13.8\% (8.2-22.3) & 60.0\% (57.1-62.5) \\ 
   \hline
\end{tabular}
\caption{\textbf{SARS-CoV-2 transmission dynamics explained by COVID-19 community mobility reports per category and overall}. The model based share of secondary infections (over the whole observation period) assigned to settings captured by each of the four mobility reports considered in the model. Posterior median and 90\%-credible intervals per country.}
\label{supp_tab:share_expl_cat_country}
\end{table}

\begin{table}[ht]
\centering
\begin{tabular}{rlll}
 & County & Share daily inf.
 contacts (mean) & Share secondary infections \\ 
  \midrule
  1 & Agder & 0.430 (0.260-0.588) & 0.296 (0.138-0.466) \\ 
  2 & Innlandet & 0.432 (0.282-0.561) & 0.295 (0.155-0.430) \\ 
  3 & Møre og Romsdal & 0.460 (0.276-0.645) & 0.329 (0.145-0.550) \\ 
  4 & Nordland & 0.537 (0.324-0.755) & 0.423 (0.191-0.706) \\ 
  5 & Oslo & 0.579 (0.474-0.670) & 0.482 (0.375-0.579) \\ 
  6 & Rogaland & 0.275 (0.157-0.396) & 0.136 (0.058-0.228) \\ 
  7 & Troms og Finnmark & 0.381 (0.218-0.544) & 0.240 (0.101-0.405) \\ 
  8 & Tröndelag & 0.346 (0.193-0.497) & 0.198 (0.081-0.338) \\ 
  9 & Vestfold og Telemark & 0.373 (0.223-0.515) & 0.229 (0.103-0.370) \\ 
  10 & Vestland & 0.331 (0.192-0.465) & 0.185 (0.081-0.302) \\ 
  11 & Viken & 0.533 (0.421-0.625) & 0.428 (0.314-0.527) \\
  \midrule
  12 & Blekinge & 0.584 (0.475-0.679) & 0.479 (0.355-0.585) \\ 
  13 & Dalarna & 0.625 (0.542-0.694) & 0.568 (0.478-0.643) \\ 
  14 & Gotland & 0.538 (0.395-0.662) & 0.412 (0.260-0.558) \\ 
  15 & Gävleborg & 0.593 (0.494-0.676) & 0.518 (0.404-0.613) \\ 
  16 & Halland & 0.579 (0.470-0.672) & 0.487 (0.366-0.595) \\ 
  17 & Jämtland & 0.544 (0.430-0.643) & 0.453 (0.324-0.571) \\ 
  18 & Jönköping & 0.684 (0.605-0.750) & 0.638 (0.544-0.715) \\ 
  19 & Kalmar & 0.569 (0.467-0.664) & 0.470 (0.352-0.579) \\ 
  20 & Kronoberg & 0.693 (0.604-0.767) & 0.636 (0.533-0.721) \\ 
  21 & Norrbotten & 0.548 (0.438-0.642) & 0.455 (0.332-0.558) \\ 
  22 & Skåne & 0.565 (0.474-0.639) & 0.467 (0.374-0.547) \\ 
  23 & Stockholm & 0.652 (0.590-0.705) & 0.619 (0.554-0.675) \\ 
  24 & Södermansland & 0.618 (0.533-0.692) & 0.562 (0.466-0.647) \\ 
  25 & Uppsala & 0.690 (0.622-0.744) & 0.654 (0.579-0.714) \\ 
  26 & Värmland & 0.623 (0.533-0.700) & 0.563 (0.462-0.649) \\ 
  27 & Västerbotten & 0.675 (0.554-0.770) & 0.613 (0.468-0.730) \\ 
  28 & Västernorrland & 0.653 (0.574-0.719) & 0.588 (0.499-0.664) \\ 
  29 & Västmanland & 0.599 (0.507-0.681) & 0.531 (0.428-0.627) \\ 
  30 & Västra Götaland & 0.733 (0.681-0.778) & 0.702 (0.645-0.750) \\ 
  31 & Örebro & 0.545 (0.446-0.635) & 0.450 (0.343-0.550) \\ 
  32 & Östergötland & 0.646 (0.578-0.706) & 0.602 (0.527-0.667) \\ 
   \bottomrule
\end{tabular}
\caption{\textbf{SARS-CoV-2 transmission dynamics explained by COVID-19 community mobility reports.} This table shows: (i) the average fraction of (potentially infectious) daily contacts explained by activity levels within settings captured by the COVID-19 community mobility report. These contacts lead to a secondary infection if an infected meets a susceptible. (ii) The model based share of secondary infections (over the whole observation period) assigned to settings captured by the four mobility reports considered in the model. Shown are the posterior median and 90\%-credible intervals per region.}
\label{tab:share}
\end{table}

\begin{table}[ht]
\centering
\resizebox{\textwidth}{!}{\begin{tabular}{rllllll}
  \hline
 & Region & Groc. \& phar. & Retail \& recr. & Transit & Work & Total \\ 
  \hline
1 & Agder &  5.8\% (0.5-20.7) &  5.1\% (0.4-18.6) &  4.5\% (0.4-15.7) &  7.8\% (0.6-25.5) & 29.6\% (13.8-46.6) \\ 
  2 & Innlandet &  5.2\% (0.4-18.3) &  4.9\% (0.4-17.6) &  6.4\% (0.5-20.3) &  6.8\% (0.5-22.0) & 29.5\% (15.5-43.0) \\ 
  3 & Møre og Romsdal &  6.2\% (0.6-23.3) &  6.7\% (0.5-24.6) &  5.5\% (0.5-19.4) &  6.3\% (0.5-24.1) & 32.9\% (14.5-55.0) \\ 
  4 & Nordland &  7.0\% (0.5-27.7) &  7.1\% (0.6-25.9) & 10.5\% (0.8-32.6) &  7.9\% (0.6-30.4) & 42.3\% (19.1-70.6) \\ 
  5 & Oslo &  4.6\% (0.3-18.3) & 13.0\% (1.1-33.1) & 13.3\% (1.2-33.7) & 11.1\% (1.1-29.8) & 48.2\% (37.5-57.9) \\ 
  6 & Rogaland &  2.4\% (0.2-9.6) &  2.6\% (0.2-9.9) &  2.6\% (0.2-9.5) &  2.4\% (0.2-9.6) & 13.6\% (5.8-22.8) \\ 
  7 & Troms og Finnmark &  3.6\% (0.3-13.9) &  4.7\% (0.4-18.1) &  5.9\% (0.5-21.9) &  3.5\% (0.3-14.6) & 24.0\% (10.1-40.5) \\ 
  8 & Tröndelag &  3.4\% (0.3-13.0) &  3.6\% (0.3-14.0) &  4.0\% (0.3-14.7) &  3.5\% (0.2-14.0) & 19.8\% (8.1-33.8) \\ 
  9 & Vestfold og Telemark &  4.0\% (0.3-14.7) &  4.3\% (0.4-15.9) &  2.9\% (0.2-11.7) &  6.3\% (0.5-20.2) & 22.9\% (10.3-37.0) \\ 
  10 & Vestland &  3.1\% (0.3-11.7) &  3.4\% (0.3-12.8) &  3.4\% (0.3-12.1) &  4.1\% (0.3-14.8) & 18.5\% (8.1-30.2) \\ 
  11 & Viken &  5.8\% (0.5-21.8) &  8.6\% (0.6-26.2) & 12.0\% (1.2-29.7) &  9.6\% (0.9-27.7) & 42.8\% (31.4-52.7) \\ 
  \hline
  12 & Blekinge &  8.7\% (0.7-28.6) &  9.2\% (0.7-29.5) &  7.6\% (0.6-22.8) & 15.5\% (1.6-35.9) & 47.9\% (35.5-58.5) \\ 
  13 & Dalarna &  8.0\% (0.5-27.7) & 12.3\% (1.2-33.4) & 18.7\% (2.0-42.1) & 11.2\% (1.2-28.6) & 56.8\% (47.8-64.3) \\ 
  14 & Gotland &  9.8\% (0.9-28.1) &  6.8\% (0.5-23.0) &  5.5\% (0.5-17.7) & 12.7\% (1.2-33.3) & 41.2\% (26.0-55.8) \\ 
  15 & Gävleborg &  6.7\% (0.5-22.5) &  6.1\% (0.6-21.4) &  7.6\% (0.7-24.7) & 25.9\% (4.7-46.4) & 51.8\% (40.4-61.3) \\ 
  16 & Halland &  6.6\% (0.5-23.2) &  5.4\% (0.4-18.6) &  9.8\% (1.0-27.4) & 22.4\% (3.5-42.0) & 48.7\% (36.6-59.5) \\ 
  17 & Jämtland &  6.7\% (0.5-23.4) &  8.6\% (0.7-26.3) &  9.6\% (0.8-27.3) & 13.7\% (1.6-32.8) & 45.3\% (32.4-57.1) \\ 
  18 & Jönköping &  9.6\% (0.8-30.5) & 10.5\% (0.9-32.4) & 19.8\% (3.0-42.1) & 17.2\% (2.1-39.2) & 63.8\% (54.4-71.5) \\ 
  19 & Kalmar &  9.4\% (0.9-29.0) &  5.8\% (0.5-18.8) &  6.4\% (0.5-20.3) & 20.6\% (2.8-39.6) & 47.0\% (35.2-57.9) \\ 
  20 & Kronoberg &  9.9\% (0.7-32.8) & 15.4\% (1.3-40.6) & 22.2\% (3.3-47.2) &  8.5\% (1.0-26.2) & 63.6\% (53.3-72.1) \\ 
  21 & Norrbotten &  7.1\% (0.5-26.4) &  8.3\% (0.7-26.5) & 12.2\% (1.1-32.8) & 10.3\% (1.0-28.7) & 45.5\% (33.2-55.8) \\ 
  22 & Skåne &  8.1\% (0.6-27.0) &  7.3\% (0.8-22.6) &  9.5\% (0.9-26.2) & 15.1\% (1.7-34.0) & 46.7\% (37.4-54.7) \\ 
  23 & Stockholm &  8.2\% (0.6-27.9) & 15.0\% (1.5-38.0) & 21.4\% (2.5-44.7) & 10.5\% (0.8-31.7) & 61.9\% (55.4-67.5) \\ 
  24 & Södermansland &  7.2\% (0.6-26.1) &  6.9\% (0.6-24.4) & 15.8\% (1.7-37.3) & 19.9\% (2.4-41.4) & 56.2\% (46.6-64.7) \\ 
  25 & Uppsala &  9.8\% (0.7-30.8) & 19.2\% (2.5-44.8) & 20.9\% (2.4-44.9) &  9.2\% (1.0-26.9) & 65.4\% (57.9-71.4) \\ 
  26 & Värmland & 14.6\% (1.2-38.6) & 13.1\% (1.3-34.4) & 10.1\% (0.9-30.3) & 11.0\% (1.0-31.0) & 56.3\% (46.2-64.9) \\ 
  27 & Västerbotten &  9.4\% (0.8-31.3) & 10.9\% (0.9-31.3) & 11.0\% (1.1-31.2) & 22.2\% (3.6-47.1) & 61.3\% (46.8-73.0) \\ 
  28 & Västernorrland & 15.0\% (1.2-39.8) & 13.2\% (1.8-33.5) &  9.5\% (0.9-28.0) & 14.5\% (1.4-34.4) & 58.8\% (49.9-66.4) \\ 
  29 & Västmanland &  7.0\% (0.5-25.6) &  9.4\% (0.9-28.5) & 18.4\% (2.1-41.0) & 11.8\% (1.1-31.1) & 53.1\% (42.8-62.7) \\ 
  30 & Västra Götaland & 13.8\% (1.2-38.9) & 14.9\% (1.7-39.1) & 21.7\% (3.7-43.4) & 13.8\% (1.8-31.4) & 70.2\% (64.5-75.0) \\ 
  31 & Örebro &  7.3\% (0.6-24.9) &  7.3\% (0.6-24.3) & 10.0\% (1.1-28.5) & 13.3\% (1.5-32.0) & 45.0\% (34.3-55.0) \\ 
  32 & Östergötland &  9.5\% (0.8-30.2) & 13.5\% (1.3-36.2) & 18.3\% (1.7-41.8) & 11.9\% (1.1-32.9) & 60.2\% (52.7-66.7) \\ 
   \hline
\end{tabular}}
\caption{\textbf{SARS-CoV-2 transmission dynamics explained by COVID-19 community mobility reports per category and in total in the Nordic counties}. The model based share of secondary infections (over the whole observation period) assigned to settings captured by each of the four mobility reports considered in the model. Posterior median and 90\%-credible intervals per county.}
\label{supp_tab:share_expl_cat_county}
\end{table}


% latex table generated in R 4.3.1 by xtable 1.8-4 package
% Wed Sep 13 09:20:09 2023
\begin{table}[ht]
\centering
\begin{tabular}{rlll}
 & County & Share daily inf.
 contacts (mean) & Share secondary infections \\ 
  \midrule
1 & Berlin & 0.693 (0.615,0.759) & 0.726 (0.638,0.795) \\ 
  2 & Bavaria & 0.642 (0.575,0.700) & 0.618 (0.543,0.679) \\ 
   \bottomrule
\end{tabular}
\caption{\textbf{SARS-CoV-2 transmission dynamics explained by COVID-19 community mobility reports.} This table shows: (i) the average fraction of (potentially infectious) daily contacts explained by activity levels within settings captured by the COVID-19 community mobility report. These contacts lead to a secondary infection if an infected meets a susceptible. (ii) The model based share of secondary infections (over the whole observation period) assigned to settings captured by the four mobility reports considered in the model. Shown are the posterior median and 90\%-credible intervals per region, for the German regions Bavaria and Berlin.}
\label{tab:share_ger}
\end{table}

\begin{table}[ht]
\centering
\resizebox{\textwidth}{!}{\begin{tabular}{rllllll}
  \hline
 & region & Groc. \& phar. & Retail \& recr. & Transit & Work & Total \\ 
  \hline
1 & Berlin & 8.2\% (0.5-22.8) & 36.6\% (10.4-60.1) & 16.7\% (1.4-39.8) & 11.2\% (0.7-29.7) & 72.6\% (63.8-79.5) \\ 
  2 & Bavaria & 9.7\% (0.6-24.8) & 22.5\% (3.3-44.2) & 19.8\% (2.1-42.6) &  9.9\% (0.7-26.6) & 61.8\% (54.3-67.9) \\ 
   \hline
\end{tabular}}
\caption{\textbf{SARS-CoV-2 transmission dynamics explained by COVID-19 community mobility reports per category and in total in the Berlin and Bavaria}. The model based share of secondary infections (over the whole observation period) assigned to settings captured by each of the four mobility reports considered in the model. Posterior median and 90\%-credible intervals per county.}
\label{supp_tab:share_expl_cat_berbav}
\end{table}

\clearpage

\section*{Result of sensitivity analysis}

\begin{figure}[h]
    \centering
    \includegraphics[width=0.8\linewidth]{PLOSGlobalPublicHealth/Revision2/FiguresSensitivity/Main_Fit_plot_germany_RemoveTransit.pdf}
    \caption{\textbf{Model fit for the German regions, Bayern and Berlin, with the \emph{Transit stations} category is removed from the analysis.} \textbf{Panel A}
shows the weekly hospitalization counts (green dots), as well as
the model based expected hospitalization counts and associated 90\%-credible interval.
\textbf{Panel B} shows the estimated time-varying reproduction number, which is a function of the estimated $\hat{\beta}_{t,r}$ and corresponds to the expected number of secondary contacts per infected at each time-point and an associated 90\%-credible interval. \textbf{Panel C} shows the model-based time-varying contribution of each transmission setting of the considered COVID-19 community mobility reports to these secondary infections.}
    \label{fig:sens_fit_ger}
\end{figure}


\begin{figure}[h]
    \centering
    \includegraphics[width=0.8\linewidth]{PLOSGlobalPublicHealth/Revision2/FiguresSensitivity/fig_rel_cont_ger_RemoveTransit.pdf}
    \caption{\textbf{Relative contribution of the community mobility reports at baseline activity, when remong the \emph{Transit stations} category, for Bavaria and Berlin.} Shown are the posterior median and 90\%-credible intervals for the relative contribution of GCMR setting to the transmissibility at baseline activity, for the two analyzed German regions Bavaria and Berlin.}
    \label{fig:sens_rel_cont_ger}
\end{figure}

\begin{figure}[h]
    \centering
    \includegraphics[width=0.6\linewidth]{PLOSGlobalPublicHealth/Revision2/FiguresSensitivity/fig_s2_share_gmr_ger_RemoveTransit.pdf}
    \caption{\textbf{SARS-CoV-2 transmission dynamics explained by COVID-19 community mobility reports, when removing the \emph{Transit stations} category:}
(i) the average fraction of (potentially infectious) daily contacts explained by activity levels within settings captured by the COVID-19 community mobility report. These contacts lead to a secondary infection if an infected meets a susceptible. (ii) The model based share of secondary infections (over the whole observation period) assigned to settings captured by the four mobility reports considered in the model. Shown are the posterior median and 90\%-credible intervals per region.}
    \label{fig:sens_share_inf_ger}
\end{figure}


\begin{table}[h]
\centering
\begin{tabular}{llllll}
  \hline
County & name & Groc. \& pharm & Retail \& recr. & Transit & Work \\ 
  \hline
Bayern & Coef. & 0.015 (0.0020-0.060) & 0.120 (0.0274-0.167) & & 0.026 (0.0025-0.072) \\ 
   & Share & 0.09 (0.012-0.41) & 0.74 (0.295-0.90) & & 0.15 (0.015-0.45) \\ 
  Berlin & Coef. & 0.023 (0.0018-0.063) & 0.177 (0.0451-0.225) & & 0.029 (0.0045-0.093) \\ 
   & Share & 0.10 (0.0079-0.34) & 0.76 (0.3293-0.92) & & 0.12 (0.0199-0.43) \\ 
   \hline
   
\end{tabular}
\caption{Estimated coefficients $\phi_{k,r}$ as well as their relative size per region and associated 90\% credible intervals for German regions, when removing the \emph{Transit stations} category from the analysis}
\label{tab:sens_phi_ger}
\end{table}

% latex table generated in R 4.5.2 by xtable 1.8-4 package
% Fri Feb 20 13:30:03 2026
\begin{table}[ht]
\centering
\begin{tabular}{rlllll}
  \hline
 & County & Groc. \& phar. & Retail \& recr. & Transit & Work \\ 
  \hline
1 & Berlin & 0.105 (0.008, 0.339) & 0.759 (0.329, 0.925) & & 0.124 (0.020, 0.433) \\ 
  2 & Bavaria & 0.090 (0.012, 0.409) & 0.743 (0.295, 0.905) & & 0.152 (0.015, 0.452) \\ 
   \hline
\multicolumn{6}{l}{Results from the original analysis (which includes the \emph{Transit stations} category):} \\
  \hline
1 & Berlin & 0.057 (0.004, 0.230) & 0.557 (0.176, 0.827) & 0.208 (0.020, 0.578) & 0.108 (0.008, 0.393) \\ 
  2 & Bavaria & 0.085 (0.007, 0.331) & 0.388 (0.054, 0.763) & 0.328 (0.031, 0.723) & 0.110 (0.009, 0.394) \\ 
   \hline
\end{tabular}
\caption{\textbf{Relative contribution of the community mobility reports at baseline activity, when removing the \emph{Transit stations} category, for Bavaria and Berlin.} Shown are the posterior median and 90\%-credible intervals for the relative contribution of GCMR setting to the transmissibility at baseline activity, for the two analyzed German regions Bavaria and Berlin.}
\label{tab:sens_rel_cont_.ger}
\end{table}


% latex table generated in R 4.5.2 by xtable 1.8-4 package
% Wed Feb 18 13:29:31 2026
\begin{table}[h]
\centering

\begin{tabular}{rlll}
  \hline
 & County & Share daily inf.
 contacts (mean) & Share secondary infections \\ 
  \hline
1 & Berlin & 0.723 (0.606,0.844) & 0.750 (0.623,0.848) \\ 
2 & Bayern & 0.660 (0.553,0.799) & 0.619 (0.517,0.720) \\ 
   \hline
\end{tabular}
\caption{\textbf{SARS-CoV-2 transmission dynamics explained by COVID-19 community mobility reports, when removing the \emph{Transit stations} category.} This table shows: (i) the average fraction of (potentially infectious) daily contacts explained by activity levels within
settings captured by the COVID-19 community mobility report. These contacts lead to a secondary infection if an infected meets a susceptible. (ii) The model based share of secondary infections (over the whole observation period) assigned to settings captured by the four mobility reports considered in the model. Shown are the posterior
median and 90\%-credible intervals per region, for the German regions Bavaria and Berlin}
\label{tab:sens_share_cont_ger}
\end{table}


\end{document}
